# Supplementary material for: Foliar Endophytic Fungi from the Endangered Eastern Mountain Avens (Geum peckii, Rosaceae) in Canada
Source: Plants (Basel). 2021 May 20;10(5):1026. doi: 10.3390/plants10051026 (PMC8161203; doi:10.3390/plants10051026)
Supplement: Supplementary file 1 [file plants-10-01026-s001.zip › suppp/plants-1173774 supp.xlsx]

## Sheet: Sheet1
GH6	HL	CRN	GH4	BM1
Black Spruce	Black Chokeberry	Aster sp	Black Spruce	Black Chokeberry
Bog Laurel	Black Crowberry	Black Chokeberry	Blackberry	Black Spruce
Bog Rosemary	Black Spruce	Black Spruce	Blueberry	Blackberry
Ground juniper	Bog Aster	Bog Aster	Braken Fern	Blueberry
Cranberry	Bog Laurel	Bog Laurel	Bush Honeysuckle	Bog Laurel
Deer Grass	Bog Rosemary	Bog Rosemary	Cranberry	Cinnamon Fern
Grasses sp	Bunchberry	Cinnamon Fern	False Mountain Holly	Deer Grass
Honeysuckle	Calopogon Orchid	Cranberry	Field Grasses	Dwarf Birch
Huckleberry	Canada Holly	Deer grass	Forest Moss	Equisetum sp
Labrador Tea	Cinnamon Fern	Equisetum spp.	Ground Juniper	Grasses
Lambkill	Deer Grass	Grass sp	Huckleberry	Huckleberry
Old Man's Beard	Drosera sp (RL)	Huckleberry	Labrador Tea	Labrador tea
Pitcher Plant	False Mountain Holly	Labrador Tea	Lambkill	Lambkill
Reindeer Lichen	Golden Thread	Lambkill	Rubus sp	Larch
Rhodora	Grasses	Mountain Ash	Sedge sp	Leatherleaf
Rubus sp	Ground Juniper	Pitcher Plant	Soft Rush	Meadow Rue
Sedges sp	Huckleberry	Rhodora	Speckled Alder	Moss sp
Shrubby Cinquefoil	Labrador Tea	Rubus sp	Spirea	Pitcher Plant
Spagnum Moss	Leatherleaf	Sedges	Sweet Gale	Rhodora
Speckled Alder	Pitcher Plant	Speckled Alder	Viburnum sp	Rubus sp
Starflower	Red Maple	Spirea	White Birch	Shrubby Cinquefoil
Sweet Gale	Rhodora sp	Sweet Gale	White Spruce	Speckled Alder
Viburnum	Rubus sp.	Wild Raisin	Wild Raisin	Spirea
Wild Rose	Sedge sp	Wild Rose	Wild Rose	Sweet Gale
	Shrubby Cinquefoil			Wild Rose
	Skunk Cabbage
	Small Cranberry
	Speckled Alder
	Spirea
	Starflower
	Wild Raisin
	Wild Rose

## Sheet: Sheet2
Family/Class	Common Name	Latin Name	GH6	HL	CRN	GH4	BM1
Adoxaceae	Viburnum sp.	Viburnum sp.	*			*		2
	Wild Raisin	Viburnum cassinoides		*	*	*		3
Aquifoliaceae	Canada Holly	Ilex verticillata		*				1
	False Mountain Holly	Nemopanthus mucrunata		*		*		2
Araceae	Skunk Cabbage	Symplocarpus foetidus		*				1
Asteraceae	Aster sp.	Oclemena sp.		*	*			2
	Bog Aster	Oclemena nemoralis			*			1
Betulaceae	Dwarf Birch	Betula nana					*	1
	Speckled Alder	Alnus rugosa	*	*	*	*	*	5
	White Birch	Betula papyrifera				*		1
Caprifoliaceae	Bush Honeysuckle	Diervilla lonicera	*			*		2
Cornaceae	Bunchberry	Cornus canadensis		*				1
Cupressaceae	Ground Juniper	Juniperus communis	*	*		*		3
Droseraceae	Roundleaved sundew	Drosera rotundifolia		*				1
Equisetaceae	Horsetail sp.	Equisetum sp.			*		*	2
Ericaceae	Black Crowberry	Empetrum nigrum		*				1
	Blueberry	Vaccinium angustifolium				*	*	2
	Bog Rosemary	Andromeda polifolia	*	*	*			3
	Cranberry	Vaccinium macrocarpon	*	*	*			3
	Bog Huckleberry	Gaylussacia bigeloviana	*	*	*	*		4
	Labrador Tea	Ledum groenlandicum	*	*	*	*		4
	Lambkill	Kalmia angustifolia	*		*	*		3
	Bog Laurel	Kalmia polifolia	*	*	*		*	4
	Leatherleaf	Chamaedaphne calyculata		*				1
	Rhodora	Rhododendron canadense	*	*	*		*	4
Myricaceae	Sweet Gale	Myrica gale	*		*	*	*	4
Orchidaceae	Grass Pink	Calopogon tuberosus		*				1
Pinaceae	Black Spruce	Picea mariana	*	*	*	*	*	5
	Larch	Larix larcina					*	1
	White Spruce	Picea glauca				*		1
Primulaceae	Starflower	Trientalis borealis	*	*				2
Ranunculaceae	Gold Thread	Coptis trifolia		*				1
	Meadow Rue	Thalictrum dioicum					*	1
Rosaceae	Black Chokeberry	Aronia melanocarpa		*	*		*	3
	Blackberry	Rubus fruticosus				*	*	2
	Mountain Ash	Sorbus americana			*			1
	Rubus sp.	Rubus sp.	*	*	*	*	*	5
	Shrubby Cinquefoil	Dasiphora fruticosa	*	*			*	3
	Meadowsweet	Spiraea latifolia		*	*	*	*	4
	Wild Rose	Rosa virginiana	*	*	*	*	*	5
Sapindaceae	Red Maple	Acer rubrum		*				1
Sarraceniaceae	Pitcher Plant	Sarracenia purpurea	*	*	*		*	4
Cyperaceae	Sedge sp.	Carex sp.	*	*	*	*		4
Poaceae	Deer Grass	Muhlenbergia rigens	*	*	*		*	4
	Field Grasses	PoaceaeF sp.				*		1
	Grass sp.	Poaceae sp.	*	*	*		*	4
Juncaceae	Soft Rush	Juncus effusus				*		1
Osmundaceae	Cinnamon Fern	Osmundastrum cinnamomeum		*	*		*	3
Dennstaedtiaceae	Braken Fern	Pteridium aquilinum				*		1
Sphagnaceae	Spagnum Moss	Sphagnum sp.	*					1
Bryophyta	Forest Moss	MossF sp.				*		1
	Moss sp.	Moss sp.					*	1
Cladoniaceae	Reindeer Lichen	Cladonia sp.	*					1
Parmeliaceae	Old Man's Beard	Usnea sp.	*					1
